# Supplementary material for: Diacetato-κO;κ2 O,O′-aqua­(2,4,6-tri-2-pyridyl-1,3,5-triazine-κ3 N 2,N 1,N 6)manganese(II) monohydrate
Source: Acta Crystallogr Sect E Struct Rep Online. 2011 Aug 17;67(Pt 9):m1238–9. doi: 10.1107/S1600536811032016 (PMC3200744; doi:10.1107/S1600536811032016)
Supplement: Supplementary file 1 [file e-67-m1238-sup1.cif]

##############################################################################
#                                                                            #
# This CIF contains the data in a paper accepted for publication in          #
# Acta Crystallographica Section E. It conforms to the requirements of       #
# Notes for Authors for Acta Crystallographica Section E, and has been       #
# peer reviewed under the auspices of the IUCr Commission on Journals.       #
#                                                                            #
# Full details of the Crystallographic Information File format               #
# are given in the paper "The Crystallographic Information File (CIF):       #
# a New Standard Archive File for Crystallography" by S. R. Hall, F. H.      #
# Allen and I. D. Brown [Acta Cryst. (1991), A47, 655-685].                  #
#                                                                            #
# The current version of the core CIF dictionary is obtainable from          #
# ftp://ftp.iucr.org/pub/cif_core.dic.                                       #
#                                                                            #
# Software is freely available for graphical display of the structure(s)     #
# in this CIF. For information consult the CIF software page                 #
# http://www.iucr.org/resources/cif/software.                                #
#                                                                            #
# This file may be used for bona fide research purposes within the           #
# scientific community so long as proper attribution is given to the journal # 
# article from which it was obtained.                                        #
#                                                                            #
##############################################################################
data_global
_audit_creation_method     SHELXL-97
_journal_date_recd_electronic     2011-07-31
_journal_date_accepted     2011-08-08
_journal_name_full     'Acta Crystallographica, Section E'
_journal_year     2011
_journal_volume     67
_journal_issue      9
_journal_page_first     m1238
_journal_page_last     m1239
_journal_paper_category     QM
_journal_coeditor_code     NG5206
_publ_contact_author_name     'Dr. Kwang Ha'
_publ_contact_author_address
; School of Applied Chemical Engineering,
  The Research Institute of Catalysis,
  Chonnam National University,
  Gwangju 500-757,
  Republic of Korea
;
_publ_contact_author_email     hakwang@chonnam.ac.kr
_publ_contact_author_fax     '82 62 530 1909'
_publ_contact_author_phone     '82 62 530 1901'
_publ_section_title
;\
Diacetato-\k<i>O</i>;\k^2^<i>O</i>,<i>O</i>'-aqua(2,4,6-tri-2-pyridyl-1,3,5-\
triazine-\k^3^<i>N</i>^2^,<i>N</i>^1^,<i>N</i>^6^)manganese(II) monohydrate
;
loop_
    _publ_author_name
    _publ_author_footnote
    _publ_author_address
    'Ha, Kwang' .
; School of Applied Chemical Engineering,
  The Research Institute of Catalysis,
  Chonnam National University,
  Gwangju 500-757,
  Republic of Korea
;
_chemical_name_systematic
;\
Diacetato-\k<i>O</i>;\k^2^<i>O</i>,<i>O</i>'-aqua(2,4,6-tri-2-pyridyl-
1,3,5-triazine-\k^3^<i>N</i>^2^,<i>N</i>^1^,<i>N</i>^6^)manganese(II)
monohydrate
;
_chemical_name_common     ?
_chemical_formula_moiety     'C22 H20 Mn N6 O5, H2 O'
_chemical_formula_sum     'C22 H22 Mn N6 O6'
_chemical_formula_structural     ?
_chemical_formula_analytical     ?
_chemical_formula_iupac     '[Mn (C2 H3 O2)2 (C18 H12 N6) (H2 O)], H2 O'
_chemical_formula_weight     521.40
_chemical_melting_point     ?
_symmetry_cell_setting     monoclinic
_symmetry_space_group_name_H-M     'P 21/c'
_symmetry_space_group_name_Hall     '-P 2ybc'
loop_
    _symmetry_equiv_pos_as_xyz
    'x, y, z'
    '-x, y+1/2, -z+1/2'
    '-x, -y, -z'
    'x, -y-1/2, z-1/2'
_cell_length_a     10.341(2)
_cell_length_b     24.977(5)
_cell_length_c     9.8284(19)
_cell_angle_alpha     90.00
_cell_angle_beta     118.073(4)
_cell_angle_gamma     90.00
_cell_volume     2239.9(8)
_cell_formula_units_Z     4
_cell_measurement_reflns_used     3469
_cell_measurement_theta_min     2.23
_cell_measurement_theta_max     27.22
_cell_measurement_temperature     200(2)
_exptl_crystal_description     'block'
_exptl_crystal_colour     'yellow'
_exptl_crystal_size_max     0.32
_exptl_crystal_size_mid     0.24
_exptl_crystal_size_min     0.17
_exptl_crystal_density_diffrn     1.546
_exptl_crystal_density_meas     ?
_exptl_crystal_density_method     'not measured'
_exptl_crystal_F_000     1076
_exptl_absorpt_coefficient_mu     0.643
_exptl_absorpt_correction_type     multi-scan
_exptl_absorpt_process_details     '(SADABS; Bruker, 2000)'
_exptl_absorpt_correction_T_min     0.862558
_exptl_absorpt_correction_T_max     1.000000
_exptl_special_details     ?
_diffrn_ambient_temperature     200(2)
_diffrn_radiation_type     MoK\a
_diffrn_radiation_wavelength     0.71073
_diffrn_radiation_source     'fine-focus sealed tube'
_diffrn_radiation_monochromator     graphite
_diffrn_measurement_device_type     'Bruker SMART 1000 CCD'
_diffrn_measurement_method     '\f and \w'
_diffrn_detector_area_resol_mean     ?
_diffrn_reflns_number     16577
_diffrn_reflns_av_R_equivalents     0.0677
_diffrn_reflns_av_sigmaI/netI     0.0907
_diffrn_reflns_theta_min     2.23
_diffrn_reflns_theta_max     28.33
_diffrn_reflns_theta_full     28.33
_diffrn_measured_fraction_theta_max     0.995
_diffrn_measured_fraction_theta_full     0.995
_diffrn_reflns_limit_h_min     -11
_diffrn_reflns_limit_h_max     13
_diffrn_reflns_limit_k_min     -28
_diffrn_reflns_limit_k_max     33
_diffrn_reflns_limit_l_min     -13
_diffrn_reflns_limit_l_max     13
_diffrn_standards_number     0
_diffrn_standards_interval_count     0
_diffrn_standards_interval_time     0
_diffrn_standards_decay_%     0
_refine_special_details
;
Refinement of <i>F</i>^2^ against ALL reflections. The weighted <i>R</i>-factor
<i>wR</i> and goodness of fit <i>S</i> are based on <i>F</i>^2^, conventional
<i>R</i>-factors <i>R</i> are based on <i>F</i>, with <i>F</i> set to zero for
negative <i>F</i>^2^. The threshold expression of <i>F</i>^2^ >
\s(<i>F</i>^2^) is used only for calculating <i>R</i>-factors(gt) <i>etc</i>.
and is not relevant to the choice of reflections for refinement.
<i>R</i>-factors based on <i>F</i>^2^ are statistically about twice as large
as those based on <i>F</i>, and <i>R</i>- factors based on ALL data will be
even larger.
;
_reflns_number_total     5548
_reflns_number_gt     3076
_reflns_threshold_expression     I>2sigma(I)
_refine_ls_structure_factor_coef     Fsqd
_refine_ls_matrix_type     full
_refine_ls_R_factor_all     0.1222
_refine_ls_R_factor_gt     0.0559
_refine_ls_wR_factor_gt     0.1169
_refine_ls_wR_factor_ref     0.1532
_refine_ls_goodness_of_fit_ref     0.995
_refine_ls_restrained_S_all     0.995
_refine_ls_number_reflns     5548
_refine_ls_number_parameters     318
_refine_ls_number_restraints     0
_refine_ls_hydrogen_treatment     constr
_refine_ls_weighting_scheme     calc
_refine_ls_weighting_details
         'calc w=1/[\s^2^(Fo^2^)+(0.0615P)^2^+0.0000P] where P=(Fo^2^+2Fc^2^)/3'
_atom_sites_solution_hydrogens     geom
_atom_sites_solution_primary     direct
_atom_sites_solution_secondary     difmap
_refine_ls_shift/su_max     0.000
_refine_ls_shift/su_mean     0.000
_refine_diff_density_max     0.485
_refine_diff_density_min     -0.494
_refine_ls_extinction_method     none
_refine_ls_extinction_coef     ?
loop_
    _atom_type_symbol
    _atom_type_description
    _atom_type_scat_dispersion_real
    _atom_type_scat_dispersion_imag
    _atom_type_scat_source
    'C' 'C' 0.0033 0.0016
                         'International Tables Vol C Tables 4.2.6.8 and 6.1.1.4'
    'H' 'H' 0.0000 0.0000
                         'International Tables Vol C Tables 4.2.6.8 and 6.1.1.4'
    'Mn' 'Mn' 0.3368 0.7283
                         'International Tables Vol C Tables 4.2.6.8 and 6.1.1.4'
    'N' 'N' 0.0061 0.0033
                         'International Tables Vol C Tables 4.2.6.8 and 6.1.1.4'
    'O' 'O' 0.0106 0.0060
                         'International Tables Vol C Tables 4.2.6.8 and 6.1.1.4'
_computing_data_collection     'SMART (Bruker, 2000)'
_computing_cell_refinement     'SAINT (Bruker, 2000)'
_computing_data_reduction     'SAINT (Bruker, 2000)'
_computing_structure_solution     'SHELXS97 (Sheldrick, 2008)'
_computing_structure_refinement     'SHELXL97 (Sheldrick, 2008)'
_computing_molecular_graphics
                              'ORTEP-3 (Farrugia, 1997) and PLATON (Spek, 2009)'
_computing_publication_material     'SHELXL97 (Sheldrick, 2008)'
loop_
    _atom_site_type_symbol
    _atom_site_label
    _atom_site_fract_x
    _atom_site_fract_y
    _atom_site_fract_z
    _atom_site_U_iso_or_equiv
    _atom_site_adp_type
    _atom_site_calc_flag
    _atom_site_refinement_flags
    _atom_site_occupancy
    _atom_site_symmetry_multiplicity
    _atom_site_disorder_assembly
    _atom_site_disorder_group
    Mn Mn1 0.66399(5) 0.120956(18) 0.21934(6) 0.02892(17) Uani d . 1 1 . .
    O O1 0.8310(3) 0.12897(9) 0.1302(3) 0.0428(6) Uani d . 1 1 . .
    O O2 0.7412(3) 0.04962(9) 0.1291(3) 0.0378(6) Uani d . 1 1 . .
    O O3 0.8167(3) 0.11251(10) 0.4552(3) 0.0500(7) Uani d . 1 1 . .
    O O4 0.9755(3) 0.09035(13) 0.6912(3) 0.0693(9) Uani d . 1 1 . .
    O O5 0.4723(2) 0.13074(8) -0.0166(2) 0.0333(6) Uani d . 1 1 . .
    H H5A 0.4289 0.1603 -0.0328 0.050 Uiso d R 1 1 . .
    H H5B 0.4083 0.1066 -0.0473 0.050 Uiso d R 1 1 . .
    N N1 0.5198(3) 0.16134(10) 0.3098(3) 0.0262(6) Uani d . 1 1 . .
    N N2 0.4431(3) 0.23975(10) 0.3854(3) 0.0286(6) Uani d . 1 1 . .
    N N3 0.3510(3) 0.15448(10) 0.4067(3) 0.0297(6) Uani d . 1 1 . .
    N N4 0.6929(3) 0.21595(10) 0.2323(3) 0.0278(6) Uani d . 1 1 . .
    N N5 0.2620(3) 0.28877(11) 0.4719(3) 0.0319(7) Uani d . 1 1 . .
    N N6 0.5166(3) 0.05706(10) 0.2655(3) 0.0302(6) Uani d . 1 1 . .
    C C1 0.5225(3) 0.21397(12) 0.3310(3) 0.0244(7) Uani d . 1 1 . .
    C C2 0.6177(3) 0.24544(12) 0.2864(3) 0.0254(7) Uani d . 1 1 . .
    C C3 0.6272(4) 0.30056(12) 0.2985(4) 0.0313(8) Uani d . 1 1 . .
    H H3 0.5735 0.3199 0.3384 0.038 Uiso calc R 1 1 . .
    C C4 0.7163(4) 0.32668(13) 0.2514(4) 0.0343(8) Uani d . 1 1 . .
    H H4 0.7255 0.3645 0.2590 0.041 Uiso calc R 1 1 . .
    C C5 0.7919(4) 0.29748(13) 0.1930(4) 0.0351(8) Uani d . 1 1 . .
    H H5 0.8521 0.3149 0.1575 0.042 Uiso calc R 1 1 . .
    C C6 0.7786(4) 0.24225(13) 0.1872(4) 0.0313(8) Uani d . 1 1 . .
    H H6 0.8328 0.2222 0.1493 0.038 Uiso calc R 1 1 . .
    C C7 0.3586(3) 0.20828(12) 0.4201(3) 0.0266(7) Uani d . 1 1 . .
    C C8 0.2631(4) 0.23502(13) 0.4750(4) 0.0295(7) Uani d . 1 1 . .
    C C9 0.1796(4) 0.20573(15) 0.5232(5) 0.0486(10) Uani d . 1 1 . .
    H H9 0.1846 0.1677 0.5267 0.058 Uiso calc R 1 1 . .
    C C10 0.0883(5) 0.23274(16) 0.5664(5) 0.0549(11) Uani d . 1 1 . .
    H H10 0.0292 0.2134 0.5997 0.066 Uiso calc R 1 1 . .
    C C11 0.0831(4) 0.28754(15) 0.5611(4) 0.0385(9) Uani d . 1 1 . .
    H H11 0.0202 0.3069 0.5893 0.046 Uiso calc R 1 1 . .
    C C12 0.1723(4) 0.31367(14) 0.5133(4) 0.0354(8) Uani d . 1 1 . .
    H H12 0.1695 0.3517 0.5099 0.042 Uiso calc R 1 1 . .
    C C13 0.4331(3) 0.13336(12) 0.3489(4) 0.0260(7) Uani d . 1 1 . .
    C C14 0.4284(3) 0.07435(12) 0.3221(3) 0.0276(7) Uani d . 1 1 . .
    C C15 0.3382(4) 0.04070(13) 0.3515(4) 0.0326(8) Uani d . 1 1 . .
    H H15 0.2775 0.0544 0.3918 0.039 Uiso calc R 1 1 . .
    C C16 0.3381(4) -0.01338(13) 0.3210(4) 0.0389(9) Uani d . 1 1 . .
    H H16 0.2770 -0.0375 0.3394 0.047 Uiso calc R 1 1 . .
    C C17 0.4277(4) -0.03147(14) 0.2638(4) 0.0385(9) Uani d . 1 1 . .
    H H17 0.4304 -0.0684 0.2426 0.046 Uiso calc R 1 1 . .
    C C18 0.5144(4) 0.00486(13) 0.2373(4) 0.0353(8) Uani d . 1 1 . .
    H H18 0.5756 -0.0082 0.1967 0.042 Uiso calc R 1 1 . .
    C C19 0.8296(4) 0.07960(14) 0.1086(4) 0.0331(8) Uani d . 1 1 . .
    C C20 0.9353(4) 0.05507(15) 0.0623(5) 0.0493(10) Uani d . 1 1 . .
    H H20A 1.0283 0.0478 0.1546 0.074 Uiso calc R 1 1 . .
    H H20B 0.9522 0.0799 -0.0050 0.074 Uiso calc R 1 1 . .
    H H20C 0.8945 0.0215 0.0070 0.074 Uiso calc R 1 1 . .
    C C21 0.9334(4) 0.09139(13) 0.5510(4) 0.0360(9) Uani d . 1 1 . .
    C C22 1.0344(5) 0.06987(19) 0.4916(5) 0.0757(14) Uani d . 1 1 . .
    H H22A 1.1331 0.0653 0.5780 0.114 Uiso calc R 1 1 . .
    H H22B 1.0378 0.0951 0.4171 0.114 Uiso calc R 1 1 . .
    H H22C 0.9976 0.0352 0.4413 0.114 Uiso calc R 1 1 . .
    O O6 0.7515(3) -0.06096(9) 0.0946(3) 0.0496(7) Uani d . 1 1 . .
    H H6A 0.7506 -0.0275 0.1014 0.074 Uiso d R 1 1 . .
    H H6B 0.8347 -0.0702 0.1638 0.074 Uiso d R 1 1 . .
loop_
    _atom_site_aniso_label
    _atom_site_aniso_U_11
    _atom_site_aniso_U_22
    _atom_site_aniso_U_33
    _atom_site_aniso_U_12
    _atom_site_aniso_U_13
    _atom_site_aniso_U_23
    Mn1 0.0317(3) 0.0250(3) 0.0342(3) 0.0026(2) 0.0189(2) -0.0010(2)
    O1 0.0490(16) 0.0322(15) 0.0636(17) 0.0011(11) 0.0400(14) -0.0048(12)
    O2 0.0395(15) 0.0305(13) 0.0502(15) 0.0025(10) 0.0267(13) -0.0055(11)
    O3 0.0467(17) 0.0581(18) 0.0335(14) 0.0199(13) 0.0092(13) -0.0027(12)
    O4 0.062(2) 0.093(2) 0.0409(17) 0.0372(17) 0.0136(15) 0.0048(16)
    O5 0.0358(14) 0.0282(13) 0.0376(13) 0.0012(9) 0.0187(11) 0.0010(10)
    N1 0.0268(15) 0.0249(15) 0.0291(14) 0.0013(11) 0.0150(12) 0.0001(12)
    N2 0.0290(16) 0.0272(15) 0.0324(15) -0.0013(11) 0.0167(13) -0.0025(12)
    N3 0.0333(16) 0.0270(15) 0.0330(15) -0.0004(11) 0.0191(13) -0.0013(12)
    N4 0.0294(16) 0.0237(14) 0.0335(15) 0.0017(11) 0.0174(13) -0.0004(12)
    N5 0.0347(17) 0.0301(16) 0.0369(16) 0.0007(12) 0.0219(14) -0.0036(13)
    N6 0.0358(17) 0.0252(15) 0.0318(15) 0.0014(11) 0.0178(13) 0.0011(12)
    C1 0.0235(17) 0.0256(17) 0.0263(16) 0.0031(12) 0.0136(14) 0.0018(13)
    C2 0.0246(17) 0.0237(17) 0.0288(17) 0.0001(13) 0.0134(14) -0.0015(14)
    C3 0.037(2) 0.0250(18) 0.0401(19) 0.0033(14) 0.0245(17) -0.0003(15)
    C4 0.038(2) 0.0248(18) 0.047(2) -0.0018(14) 0.0256(18) -0.0050(16)
    C5 0.038(2) 0.033(2) 0.046(2) -0.0044(15) 0.0284(18) 0.0015(17)
    C6 0.033(2) 0.0290(19) 0.043(2) 0.0001(14) 0.0272(17) -0.0014(16)
    C7 0.0256(18) 0.0288(18) 0.0273(17) -0.0017(13) 0.0140(14) -0.0012(14)
    C8 0.0295(19) 0.0311(19) 0.0331(18) -0.0030(14) 0.0190(16) -0.0054(15)
    C9 0.063(3) 0.032(2) 0.077(3) -0.0054(18) 0.055(2) -0.005(2)
    C10 0.059(3) 0.050(3) 0.083(3) -0.007(2) 0.055(3) -0.003(2)
    C11 0.030(2) 0.049(2) 0.043(2) -0.0001(16) 0.0234(17) -0.0061(18)
    C12 0.035(2) 0.037(2) 0.038(2) 0.0036(15) 0.0193(17) -0.0041(16)
    C13 0.0281(18) 0.0252(17) 0.0252(16) 0.0002(13) 0.0129(14) 0.0029(13)
    C14 0.0269(18) 0.0264(18) 0.0262(17) 0.0032(13) 0.0098(14) 0.0015(14)
    C15 0.033(2) 0.0308(19) 0.0366(19) -0.0023(14) 0.0190(16) 0.0015(16)
    C16 0.043(2) 0.031(2) 0.042(2) -0.0090(16) 0.0199(19) 0.0012(16)
    C17 0.049(2) 0.0262(19) 0.046(2) -0.0033(16) 0.0270(19) -0.0035(17)
    C18 0.045(2) 0.0263(19) 0.039(2) 0.0017(15) 0.0227(18) -0.0018(15)
    C19 0.032(2) 0.033(2) 0.0356(19) 0.0016(15) 0.0172(16) -0.0041(16)
    C20 0.047(3) 0.050(2) 0.062(3) 0.0093(18) 0.034(2) -0.007(2)
    C21 0.036(2) 0.030(2) 0.037(2) 0.0042(15) 0.0128(18) -0.0031(16)
    C22 0.066(3) 0.085(4) 0.077(3) 0.013(3) 0.034(3) 0.006(3)
    O6 0.0402(16) 0.0272(14) 0.0627(17) 0.0008(10) 0.0089(13) -0.0022(12)
_geom_special_details
;
All e.s.d.'s (except the e.s.d. in the dihedral angle between two l.s. planes)
are estimated using the full covariance matrix. The cell e.s.d.'s are taken
into account individually in the estimation of e.s.d.'s in distances, angles
and torsion angles; correlations between e.s.d.'s in cell parameters are only
used when they are defined by crystal symmetry. An approximate (isotropic)
treatment of cell e.s.d.'s is used for estimating e.s.d.'s involving l.s.
planes.
;
loop_
    _geom_bond_atom_site_label_1
    _geom_bond_atom_site_label_2
    _geom_bond_site_symmetry_2
    _geom_bond_distance
    _geom_bond_publ_flag
    Mn1 O3 . 2.113(2) y
    Mn1 O5 . 2.245(2) y
    Mn1 O1 . 2.284(2) y
    Mn1 O2 . 2.295(2) y
    Mn1 N1 . 2.298(3) y
    Mn1 N4 . 2.387(3) y
    Mn1 N6 . 2.393(3) y
    Mn1 C19 . 2.635(4) ?
    O1 C19 . 1.250(4) ?
    O2 C19 . 1.269(4) ?
    O3 C21 . 1.246(4) ?
    O4 C21 . 1.235(4) ?
    O5 H5A . 0.8400 ?
    O5 H5B . 0.8400 ?
    N1 C13 . 1.328(4) ?
    N1 C1 . 1.329(4) ?
    N2 C7 . 1.334(4) ?
    N2 C1 . 1.337(4) ?
    N3 C13 . 1.332(4) ?
    N3 C7 . 1.349(4) ?
    N4 C6 . 1.335(4) ?
    N4 C2 . 1.349(4) ?
    N5 C12 . 1.330(4) ?
    N5 C8 . 1.343(4) ?
    N6 C18 . 1.331(4) ?
    N6 C14 . 1.344(4) ?
    C1 C2 . 1.478(4) ?
    C2 C3 . 1.381(4) ?
    C3 C4 . 1.375(4) ?
    C3 H3 . 0.9500 ?
    C4 C5 . 1.377(4) ?
    C4 H4 . 0.9500 ?
    C5 C6 . 1.385(4) ?
    C5 H5 . 0.9500 ?
    C6 H6 . 0.9500 ?
    C7 C8 . 1.487(4) ?
    C8 C9 . 1.375(5) ?
    C9 C10 . 1.380(5) ?
    C9 H9 . 0.9500 ?
    C10 C11 . 1.370(5) ?
    C10 H10 . 0.9500 ?
    C11 C12 . 1.380(5) ?
    C11 H11 . 0.9500 ?
    C12 H12 . 0.9500 ?
    C13 C14 . 1.494(4) ?
    C14 C15 . 1.383(4) ?
    C15 C16 . 1.384(4) ?
    C15 H15 . 0.9500 ?
    C16 C17 . 1.366(5) ?
    C16 H16 . 0.9500 ?
    C17 C18 . 1.384(5) ?
    C17 H17 . 0.9500 ?
    C18 H18 . 0.9500 ?
    C19 C20 . 1.498(5) ?
    C20 H20A . 0.9800 ?
    C20 H20B . 0.9800 ?
    C20 H20C . 0.9800 ?
    C21 C22 . 1.514(5) ?
    C22 H22A . 0.9800 ?
    C22 H22B . 0.9800 ?
    C22 H22C . 0.9800 ?
    O6 H6A . 0.8400 ?
    O6 H6B . 0.8400 ?
loop_
    _geom_angle_atom_site_label_1
    _geom_angle_atom_site_label_2
    _geom_angle_atom_site_label_3
    _geom_angle_site_symmetry_1
    _geom_angle_site_symmetry_3
    _geom_angle
    _geom_angle_publ_flag
    O3 Mn1 O5 . . 169.93(10) y
    O3 Mn1 O1 . . 96.91(11) ?
    O5 Mn1 O1 . . 93.07(9) ?
    O3 Mn1 O2 . . 97.49(9) ?
    O5 Mn1 O2 . . 89.08(8) ?
    O1 Mn1 O2 . . 57.06(8) y
    O3 Mn1 N1 . . 84.55(9) ?
    O5 Mn1 N1 . . 86.20(8) ?
    O1 Mn1 N1 . . 148.84(9) ?
    O2 Mn1 N1 . . 153.86(9) ?
    O3 Mn1 N4 . . 91.75(9) ?
    O5 Mn1 N4 . . 88.54(8) ?
    O1 Mn1 N4 . . 80.48(9) ?
    O2 Mn1 N4 . . 137.27(9) ?
    N1 Mn1 N4 . . 68.35(9) y
    O3 Mn1 N6 . . 86.51(10) ?
    O5 Mn1 N6 . . 86.38(9) ?
    O1 Mn1 N6 . . 142.68(9) ?
    O2 Mn1 N6 . . 85.63(9) ?
    N1 Mn1 N6 . . 68.43(9) y
    N4 Mn1 N6 . . 136.71(9) ?
    O3 Mn1 C19 . . 96.82(10) ?
    O5 Mn1 C19 . . 92.61(9) ?
    O1 Mn1 C19 . . 28.32(9) ?
    O2 Mn1 C19 . . 28.80(9) ?
    N1 Mn1 C19 . . 176.91(10) ?
    N4 Mn1 C19 . . 108.78(10) ?
    N6 Mn1 C19 . . 114.37(10) ?
    C19 O1 Mn1 . . 91.6(2) ?
    C19 O2 Mn1 . . 90.6(2) ?
    C21 O3 Mn1 . . 146.0(2) ?
    Mn1 O5 H5A . . 115.1 ?
    Mn1 O5 H5B . . 117.1 ?
    H5A O5 H5B . . 107.7 ?
    C13 N1 C1 . . 116.3(3) ?
    C13 N1 Mn1 . . 122.0(2) ?
    C1 N1 Mn1 . . 121.7(2) ?
    C7 N2 C1 . . 114.7(3) ?
    C13 N3 C7 . . 114.7(3) ?
    C6 N4 C2 . . 117.3(3) ?
    C6 N4 Mn1 . . 123.9(2) ?
    C2 N4 Mn1 . . 118.8(2) ?
    C12 N5 C8 . . 117.4(3) ?
    C18 N6 C14 . . 116.9(3) ?
    C18 N6 Mn1 . . 124.3(2) ?
    C14 N6 Mn1 . . 118.8(2) ?
    N1 C1 N2 . . 124.5(3) ?
    N1 C1 C2 . . 116.6(3) ?
    N2 C1 C2 . . 118.9(3) ?
    N4 C2 C3 . . 123.2(3) ?
    N4 C2 C1 . . 114.5(3) ?
    C3 C2 C1 . . 122.3(3) ?
    C4 C3 C2 . . 118.4(3) ?
    C4 C3 H3 . . 120.8 ?
    C2 C3 H3 . . 120.8 ?
    C3 C4 C5 . . 119.4(3) ?
    C3 C4 H4 . . 120.3 ?
    C5 C4 H4 . . 120.3 ?
    C4 C5 C6 . . 118.7(3) ?
    C4 C5 H5 . . 120.7 ?
    C6 C5 H5 . . 120.7 ?
    N4 C6 C5 . . 123.1(3) ?
    N4 C6 H6 . . 118.5 ?
    C5 C6 H6 . . 118.5 ?
    N2 C7 N3 . . 125.2(3) ?
    N2 C7 C8 . . 117.0(3) ?
    N3 C7 C8 . . 117.7(3) ?
    N5 C8 C9 . . 122.7(3) ?
    N5 C8 C7 . . 116.2(3) ?
    C9 C8 C7 . . 121.2(3) ?
    C8 C9 C10 . . 118.5(3) ?
    C8 C9 H9 . . 120.7 ?
    C10 C9 H9 . . 120.7 ?
    C11 C10 C9 . . 119.8(4) ?
    C11 C10 H10 . . 120.1 ?
    C9 C10 H10 . . 120.1 ?
    C10 C11 C12 . . 117.7(3) ?
    C10 C11 H11 . . 121.1 ?
    C12 C11 H11 . . 121.1 ?
    N5 C12 C11 . . 123.9(3) ?
    N5 C12 H12 . . 118.1 ?
    C11 C12 H12 . . 118.1 ?
    N1 C13 N3 . . 124.5(3) ?
    N1 C13 C14 . . 116.0(3) ?
    N3 C13 C14 . . 119.4(3) ?
    N6 C14 C15 . . 123.2(3) ?
    N6 C14 C13 . . 114.7(3) ?
    C15 C14 C13 . . 122.2(3) ?
    C14 C15 C16 . . 118.7(3) ?
    C14 C15 H15 . . 120.7 ?
    C16 C15 H15 . . 120.7 ?
    C17 C16 C15 . . 118.7(3) ?
    C17 C16 H16 . . 120.6 ?
    C15 C16 H16 . . 120.6 ?
    C16 C17 C18 . . 119.1(3) ?
    C16 C17 H17 . . 120.5 ?
    C18 C17 H17 . . 120.5 ?
    N6 C18 C17 . . 123.5(3) ?
    N6 C18 H18 . . 118.3 ?
    C17 C18 H18 . . 118.3 ?
    O1 C19 O2 . . 120.4(3) ?
    O1 C19 C20 . . 120.2(3) ?
    O2 C19 C20 . . 119.3(3) ?
    O1 C19 Mn1 . . 60.06(17) ?
    O2 C19 Mn1 . . 60.56(17) ?
    C20 C19 Mn1 . . 174.2(3) ?
    C19 C20 H20A . . 109.5 ?
    C19 C20 H20B . . 109.5 ?
    H20A C20 H20B . . 109.5 ?
    C19 C20 H20C . . 109.5 ?
    H20A C20 H20C . . 109.5 ?
    H20B C20 H20C . . 109.5 ?
    O4 C21 O3 . . 124.0(3) ?
    O4 C21 C22 . . 118.6(3) ?
    O3 C21 C22 . . 117.2(3) ?
    C21 C22 H22A . . 109.5 ?
    C21 C22 H22B . . 109.5 ?
    H22A C22 H22B . . 109.5 ?
    C21 C22 H22C . . 109.5 ?
    H22A C22 H22C . . 109.5 ?
    H22B C22 H22C . . 109.5 ?
    H6A O6 H6B . . 104.7 ?
loop_
    _geom_torsion_atom_site_label_1
    _geom_torsion_atom_site_label_2
    _geom_torsion_atom_site_label_3
    _geom_torsion_atom_site_label_4
    _geom_torsion_site_symmetry_1
    _geom_torsion_site_symmetry_2
    _geom_torsion_site_symmetry_3
    _geom_torsion_site_symmetry_4
    _geom_torsion
    _geom_torsion_publ_flag
    O3 Mn1 O1 C19 . . . . 91.6(2) ?
    O5 Mn1 O1 C19 . . . . -89.8(2) ?
    O2 Mn1 O1 C19 . . . . -2.90(19) ?
    N1 Mn1 O1 C19 . . . . -177.55(19) ?
    N4 Mn1 O1 C19 . . . . -177.8(2) ?
    N6 Mn1 O1 C19 . . . . -1.7(3) ?
    O3 Mn1 O2 C19 . . . . -90.5(2) ?
    O5 Mn1 O2 C19 . . . . 97.1(2) ?
    O1 Mn1 O2 C19 . . . . 2.86(18) ?
    N1 Mn1 O2 C19 . . . . 176.6(2) ?
    N4 Mn1 O2 C19 . . . . 10.3(2) ?
    N6 Mn1 O2 C19 . . . . -176.4(2) ?
    O5 Mn1 O3 C21 . . . . 145.7(5) ?
    O1 Mn1 O3 C21 . . . . -42.1(5) ?
    O2 Mn1 O3 C21 . . . . 15.4(5) ?
    N1 Mn1 O3 C21 . . . . 169.2(5) ?
    N4 Mn1 O3 C21 . . . . -122.8(5) ?
    N6 Mn1 O3 C21 . . . . 100.5(5) ?
    C19 Mn1 O3 C21 . . . . -13.6(5) ?
    O3 Mn1 N1 C13 . . . . -85.8(2) ?
    O5 Mn1 N1 C13 . . . . 90.2(2) ?
    O1 Mn1 N1 C13 . . . . 179.9(2) ?
    O2 Mn1 N1 C13 . . . . 10.1(4) ?
    N4 Mn1 N1 C13 . . . . -179.9(3) ?
    N6 Mn1 N1 C13 . . . . 2.6(2) ?
    O3 Mn1 N1 C1 . . . . 91.8(2) ?
    O5 Mn1 N1 C1 . . . . -92.2(2) ?
    O1 Mn1 N1 C1 . . . . -2.5(3) ?
    O2 Mn1 N1 C1 . . . . -172.3(2) ?
    N4 Mn1 N1 C1 . . . . -2.2(2) ?
    N6 Mn1 N1 C1 . . . . -179.8(2) ?
    O3 Mn1 N4 C6 . . . . 98.8(3) ?
    O5 Mn1 N4 C6 . . . . -91.3(3) ?
    O1 Mn1 N4 C6 . . . . 2.1(2) ?
    O2 Mn1 N4 C6 . . . . -4.3(3) ?
    N1 Mn1 N4 C6 . . . . -177.8(3) ?
    N6 Mn1 N4 C6 . . . . -174.5(2) ?
    C19 Mn1 N4 C6 . . . . 1.0(3) ?
    O3 Mn1 N4 C2 . . . . -82.1(2) ?
    O5 Mn1 N4 C2 . . . . 87.9(2) ?
    O1 Mn1 N4 C2 . . . . -178.8(2) ?
    O2 Mn1 N4 C2 . . . . 174.93(19) ?
    N1 Mn1 N4 C2 . . . . 1.4(2) ?
    N6 Mn1 N4 C2 . . . . 4.7(3) ?
    C19 Mn1 N4 C2 . . . . -179.9(2) ?
    O3 Mn1 N6 C18 . . . . -96.7(3) ?
    O5 Mn1 N6 C18 . . . . 90.5(3) ?
    O1 Mn1 N6 C18 . . . . 0.1(3) ?
    O2 Mn1 N6 C18 . . . . 1.1(3) ?
    N1 Mn1 N6 C18 . . . . 177.8(3) ?
    N4 Mn1 N6 C18 . . . . 174.5(2) ?
    C19 Mn1 N6 C18 . . . . -0.8(3) ?
    O3 Mn1 N6 C14 . . . . 84.0(2) ?
    O5 Mn1 N6 C14 . . . . -88.8(2) ?
    O1 Mn1 N6 C14 . . . . -179.1(2) ?
    O2 Mn1 N6 C14 . . . . -178.2(2) ?
    N1 Mn1 N6 C14 . . . . -1.5(2) ?
    N4 Mn1 N6 C14 . . . . -4.8(3) ?
    C19 Mn1 N6 C14 . . . . 179.9(2) ?
    C13 N1 C1 N2 . . . . -1.2(4) ?
    Mn1 N1 C1 N2 . . . . -178.9(2) ?
    C13 N1 C1 C2 . . . . -179.4(3) ?
    Mn1 N1 C1 C2 . . . . 2.8(4) ?
    C7 N2 C1 N1 . . . . 0.6(4) ?
    C7 N2 C1 C2 . . . . 178.9(3) ?
    C6 N4 C2 C3 . . . . -0.9(5) ?
    Mn1 N4 C2 C3 . . . . 179.9(2) ?
    C6 N4 C2 C1 . . . . 178.7(3) ?
    Mn1 N4 C2 C1 . . . . -0.6(3) ?
    N1 C1 C2 N4 . . . . -1.4(4) ?
    N2 C1 C2 N4 . . . . -179.7(3) ?
    N1 C1 C2 C3 . . . . 178.2(3) ?
    N2 C1 C2 C3 . . . . -0.2(5) ?
    N4 C2 C3 C4 . . . . 0.8(5) ?
    C1 C2 C3 C4 . . . . -178.7(3) ?
    C2 C3 C4 C5 . . . . 0.4(5) ?
    C3 C4 C5 C6 . . . . -1.6(5) ?
    C2 N4 C6 C5 . . . . -0.4(5) ?
    Mn1 N4 C6 C5 . . . . 178.8(2) ?
    C4 C5 C6 N4 . . . . 1.6(5) ?
    C1 N2 C7 N3 . . . . 1.2(4) ?
    C1 N2 C7 C8 . . . . -177.5(3) ?
    C13 N3 C7 N2 . . . . -2.3(4) ?
    C13 N3 C7 C8 . . . . 176.4(3) ?
    C12 N5 C8 C9 . . . . -2.0(5) ?
    C12 N5 C8 C7 . . . . 176.9(3) ?
    N2 C7 C8 N5 . . . . 5.5(4) ?
    N3 C7 C8 N5 . . . . -173.4(3) ?
    N2 C7 C8 C9 . . . . -175.6(3) ?
    N3 C7 C8 C9 . . . . 5.6(5) ?
    N5 C8 C9 C10 . . . . 1.7(6) ?
    C7 C8 C9 C10 . . . . -177.2(3) ?
    C8 C9 C10 C11 . . . . -0.3(6) ?
    C9 C10 C11 C12 . . . . -0.7(6) ?
    C8 N5 C12 C11 . . . . 1.0(5) ?
    C10 C11 C12 N5 . . . . 0.3(5) ?
    C1 N1 C13 N3 . . . . -0.1(5) ?
    Mn1 N1 C13 N3 . . . . 177.7(2) ?
    C1 N1 C13 C14 . . . . 178.9(3) ?
    Mn1 N1 C13 C14 . . . . -3.3(4) ?
    C7 N3 C13 N1 . . . . 1.7(4) ?
    C7 N3 C13 C14 . . . . -177.3(3) ?
    C18 N6 C14 C15 . . . . 0.1(4) ?
    Mn1 N6 C14 C15 . . . . 179.4(2) ?
    C18 N6 C14 C13 . . . . -178.9(3) ?
    Mn1 N6 C14 C13 . . . . 0.4(3) ?
    N1 C13 C14 N6 . . . . 1.8(4) ?
    N3 C13 C14 N6 . . . . -179.2(3) ?
    N1 C13 C14 C15 . . . . -177.2(3) ?
    N3 C13 C14 C15 . . . . 1.8(4) ?
    N6 C14 C15 C16 . . . . -0.1(5) ?
    C13 C14 C15 C16 . . . . 178.8(3) ?
    C14 C15 C16 C17 . . . . 0.3(5) ?
    C15 C16 C17 C18 . . . . -0.5(5) ?
    C14 N6 C18 C17 . . . . -0.3(5) ?
    Mn1 N6 C18 C17 . . . . -179.6(3) ?
    C16 C17 C18 N6 . . . . 0.5(5) ?
    Mn1 O1 C19 O2 . . . . 5.1(3) ?
    Mn1 O1 C19 C20 . . . . -173.3(3) ?
    Mn1 O2 C19 O1 . . . . -5.1(3) ?
    Mn1 O2 C19 C20 . . . . 173.3(3) ?
    O3 Mn1 C19 O1 . . . . -91.9(2) ?
    O5 Mn1 C19 O1 . . . . 91.6(2) ?
    O2 Mn1 C19 O1 . . . . 174.9(3) ?
    N4 Mn1 C19 O1 . . . . 2.3(2) ?
    N6 Mn1 C19 O1 . . . . 178.84(19) ?
    O3 Mn1 C19 O2 . . . . 93.1(2) ?
    O5 Mn1 C19 O2 . . . . -83.31(19) ?
    O1 Mn1 C19 O2 . . . . -174.9(3) ?
    N4 Mn1 C19 O2 . . . . -172.65(18) ?
    N6 Mn1 C19 O2 . . . . 3.9(2) ?
    Mn1 O3 C21 O4 . . . . -167.0(3) ?
    Mn1 O3 C21 C22 . . . . 18.2(7) ?
loop_
    _geom_hbond_atom_site_label_D
    _geom_hbond_atom_site_label_H
    _geom_hbond_atom_site_label_A
    _geom_hbond_site_symmetry_A
    _geom_hbond_distance_DH
    _geom_hbond_distance_HA
    _geom_hbond_distance_DA
    _geom_hbond_angle_DHA
    O5 H5A N5 4_565 0.84 2.16 2.924(3) 151.0
    O5 H5B O6 3_655 0.84 1.88 2.704(3) 168.1
    O6 H6A O2 . 0.84 1.95 2.791(3) 175.1
    O6 H6B O4 3_756 0.84 1.87 2.711(4) 176.3
    C3 H3 O5 4_566 0.95 2.46 3.399(4) 170.4
    C5 H5 O3 4_565 0.95 2.59 3.338(4) 136.3
    C6 H6 O1 . 0.95 2.33 2.983(4) 125.1
    C18 H18 O2 . 0.95 2.55 3.198(4) 125.2
